# Supplementary material for: Treadmill Training in Patients with Parkinson’s Disease: A Systematic Review and Meta-Analysis on Rehabilitation Outcomes
Source: Brain Sci. 2025 Jul 24;15(8):788. doi: 10.3390/brainsci15080788 (PMC12384747; doi:10.3390/brainsci15080788)
Supplement: Supplementary file 1 [file brainsci-15-00788-s001.zip]

Archive with 3 entries (3 files):
- brainsci-3732878 -Supplementary Materials.pdf
- brainsci-3732878 -Table S1-Supplemental  material ROB2_EB.xlsx
- brainsci-3732878 -Table S2-Supplemental  material ROB2_CS.xlsx
